# Supplementary material for: QTL Mapping for Ovary- and Fruit-Related Traits in Cucumis sativus-C. hystrix Introgression Line IL52
Source: Genes (Basel). 2023 May 23;14(6):1133. doi: 10.3390/genes14061133 (PMC10297961; doi:10.3390/genes14061133)
Supplement: Supplementary file 1 [file genes-14-01133-s001.zip]

Archive with 6 entries (6 files):
- TableS1.xlsx
- __MACOSX/._TableS1.xlsx
- FigureS2.pdf
- __MACOSX/._FigureS2.pdf
- FigureS1.pdf
- __MACOSX/._FigureS1.pdf
