# Supplementary material for: QTL Mapping for Ovary- and Fruit-Related Traits in Cucumis sativus-C. hystrix Introgression Line IL52
Source: Genes (Basel). 2023 May 23;14(6):1133. doi: 10.3390/genes14061133 (PMC10297961; doi:10.3390/genes14061133)
Supplement: Supplementary file 1 [file genes-14-01133-s001.zip › TableS1.xlsx]

## Sheet: Table S1
Table S1 Analysis of variance (ANOVA) of IL52 X CCMC RIL population and estimation of broad-sense heritability.
Traits	Source of Variation	df	Mean Square	F-value	P-value	Significant Levela	Heritability (H2)
OL	Genotype (G)	152	145.37	8.3096	< 2.2e-16	***	0.84
	Experiment (E)	2	297.05	16.9798	0.0047881	**
	G X E	285	24.47	1.3987	0.0005242	***
	Block (R)	2	5.12	1.22488	0.705751
	Residuals	966	4.18
OD	Genotype (G)	152	1.41193	4.5613	< 2e-16	***	0.78
	Experiment (E)	2	1.41991	4.5871	0.07513
	G X E	285	0.33615	1.0859	0.21059
	Block (R)	2	0.62	1.11437	0.671456
	Residuals	966	0.556369
MFL	Genotype (G)	152	169.78	11.3704	<2e-16	***	0.89
	Experiment (E)	2	2199.71	147.314	<2e-16	***
	G X E	295	16.79	1.1241	0.1141
	Block (R)	2	3.86	1	0.631792
	Residuals	1120	3.86
MFD	Genotype (G)	152	2.2159	4.7876	< 2.2e-16	***	0.74
	Experiment (E)	2	8.2916	17.9144	0.002936	**
	G X E	295	0.5289	1.1427	0.085248
	Block (R)	2	0.72	1.05882	0.652788
	Residuals	1117	0.68
FTH	Genotype (G)	152	0.22406	3.5536	< 2.2e-16	***	0.66
	Experiment (E)	2	1.49124	23.6507	0.001358	**
	G X E	295	0.07134	1.1314	0.102107
	Block (R)	2	0.26	1.04	0.646204
	Residuals	1120	0.25
SCS	Genotype (G)	152	1.0962	4.4065	< 2e-16	***	0.71
	Experiment (E)	2	1.287	5.1733	0.05183
	G X E	295	0.276	1.1094	0.14275
	Block (R)	2	0.51	1.02	0.63907
	Residuals	1119	0.5
FNL	Genotype (G)	152	9.141	10.6862	< 2.2e-16	***	0.88
	Experiment (E)	2	46.155	53.9575	0.000123	***
	G X E	293	1.021	1.1934	0.035938	*
	Block (R)	2	0.94	1.02174	0.639686
	Residuals	1087	0.92
MFT	Genotype (G)	151	25.429	3.9394	< 2.2e-16	***	0.36
	Experiment (E)	2	87.396	13.5392	0.005878	**
	G X E	299	15.881	2.4602	< 2.2e-16	***
	Block (R)	2	3.83	1.50787	0.778231
	Residuals	1294	2.54
FFT	Genotype (G)	151	67.596	6.5841	< 2.2e-16	***	0.72
	Experiment (E)	2	22.931	2.2336	0.1874
	G X E	299	16.303	1.5879	2.467e-07	***
	Block (R)	2	4.11	1.28438	0.722824
	Residuals	1293	3.2
OHN	Genotype (G)	152	1.35732	11.5573	< 2e-16	***	0.91
	Experiment (E)	1	0.51812	4.4116	0.10452
	G X E	146	0.15376	1.3092	0.02034	*
	Block (R)	2	0.35	1.02941	0.642262
	Residuals	726	0.34
a *** for P<0.001, ** for P<0.01, * for P<0.05
